# Supplementary material for: MYCN drives glutaminolysis in neuroblastoma and confers sensitivity to an ROS augmenting agent
Source: Cell Death Dis. 2018 Feb 14;9(2):220. doi: 10.1038/s41419-018-0295-5 (PMC5833827; doi:10.1038/s41419-018-0295-5)
Supplement: Supplementary file 6 — Table S1 [file 41419_2018_295_MOESM6_ESM.xlsx]

## Sheet: Table S1
Plate map of metabolic modulators
	1	2	3	4	5	6	7	8	9	10	11	12
A	Empty	Empty	Empty	Empty	Empty	Empty	Empty	Empty	Empty	Empty	Empty	Empty
B	Empty	DON 30μM	DON10μM	DON 3μM	2DG 2mM	2DG 1mM	2DFG 5mM	2DFG 1mM	Iodoacetet Sodiμm 500μM	Iodoacetet Sodiμm 100μM	Empty	Empty
C	Empty	DMFO 0.2mM	DMFO 1mM	BPTES 10μM	BPTES 20μM	DCA 5mM	DCA 1mM	AOA 10μM	AOA5μM	AOA 1μM	Metformin 10mM	Empty
D	Empty	Lonidamine, 100μM	Lonidamine, 50μM	MCT-I 500μM	MCT-I 100μM	Vigabatrin, 1mM	Vigabatrin, 100μM	Etomoxir, 200μM	Etomoxir 50μM	DHEA 100μM	DHEA 20μM	Empty
E	Empty	DMF-10μM	DMF-50μM	DMF-100μM	DimethylSμccinate-10μM	DimethylSμccinate-50μM	DimethylSμccinate-100μM	GP2-100μM	GP2-20μM	Cyclocreatine-1mM	Cyclocreatine-5mM	Empty
F	Empty	Empty	Empty	NBTI-1μM	NBTI-5μM	dipyridamole-2μM	dipyridamole-10μM	CQ20μM	CQ5μM	EIPA-5μM	EIPA-15μM	Empty
G	Empty	Nw-Hydroxy-nor-L-arginine, Diacetate Salt -20μM	Nw-Hydroxy-nor-L-arginine, Diacetate Salt -100μM	L-NAME 20μM	L-NAME 100μM	Oxamate-1mM	Oxamate-5mM	Gabaculin-1mM	Gabacμlin-200μM	Metformin 0.1mM	Metformin 1mM	Empty
H	Empty	Empty	Empty	Empty	Empty	Empty	Empty	Empty	Empty	Empty	Empty	Empty
