# Supplementary material for: MYCN drives glutaminolysis in neuroblastoma and confers sensitivity to an ROS augmenting agent
Source: Cell Death Dis. 2018 Feb 14;9(2):220. doi: 10.1038/s41419-018-0295-5 (PMC5833827; doi:10.1038/s41419-018-0295-5)
Supplement: Supplementary file 7 — Table S2 [file 41419_2018_295_MOESM7_ESM.xlsx]

## Sheet: Table S2
Primer sequences used for qPCR
Gene Name	Primer pair
beta-2-microglobulin (B2M)	orward Primer GAGGCTATCCAGCGTACTCCA Reverse Primer CGGCAGGCATACTCATCTTTT
MYCN	Forward Primer ACCCGGACGAAGATGACTTCT Reverse Primer CAGCTCGTTCTCAAGCAGCAT
ME2	Forward Primer ATGTTGTCCCGGTTAAGAGTAGT Reverse Primer ACCAAGCATTTGTCGTTCTTGT
ME3	Forward Primer TGAAGAAGCGCGGATACGATG Reverse Primer GAAAGCAGGGCGGGATTAGG
slc7a5	Forward Primer CCGTGAACTGCTACAGCGT Reverse Primer CTTCCCGATCTGGACGAAGC
SLC3a2	Forward Primer TGAATGAGTTAGAGCCCGAGA Reverse Primer GTCTTCCGCCACCTTGATCTT
slc1a5	Forward Primer CCGCCTTGGCAAGTACATTCT Reverse Primer GGCAGGATGAAACGGCTGA
GPT	Forward Primer GGGTTCGCAGTTCCACTCATT Reverse Primer CCGCACACTCATCAGCTTCA
Pfas	Forward Primer CCCAGTCCTTCACTTCTATGTTC Reverse Primer GTAGCACAGTTCAGTCTCGAC
CAD	Forward Primer AGTGGTGTTTCAAACCGGCAT Reverse Primer CAGAGGATAGGTGAGCACTAAGA
PPAT	Forward Primer GATGGGAGTTCGGTGCCAA Reverse Primer CAACGAAGGGCTGACAATTTTC
GPT2	Forward Primer GTGATGGCACTATGCACCTAC Reverse Primer TTCACGGATGCAGTTGACACC
GOT2	Forward Primer AAGAGGGACACCAATAGCAAAAA Reverse Primer GCAGAACGTAAGGCTTTCCAT
CD44	Forward Primer CTGCCGCTTTGCAGGTGTA Reverse Primer CATTGTGGGCAAGGTGCTATT
Scl7A11	Forward Primer TCTCCAAAGGAGGTTACCTGC Reverse Primer AGACTCCCCTCAGTAAAGTGAC
Txn	Forward Primer GTGAAGCAGATCGAGAGCAAG Reverse Primer CGTGGCTGAGAAGTCAACTACTA
Txnrd1	Forward Primer ATATGGCAAGAAGGTGATGGTCC Reverse Primer GGGCTTGTCCTAACAAAGCTG
Nrf2	Forward Primer TTCCCGGTCACATCGAGAG Reverse Primer TCCTGTTGCATACCGTCTAAATC
Keap1	Forward Primer CTGGAGGATCATACCAAGCAGG Reverse Primer GGATACCCTCAATGGACACCAC
NQ01	Forward Primer GAAGAGCACTGATCGTACTGGC Reverse Primer GGATACTGAAAGTTCGCAGGG
HO1	Forward Primer AAGACTGCGTTCCTGCTCAAC Reverse Primer AAAGCCCTACAGCAACTGTCG
SLC1A5F	TGTGGCAGGCCAAGTGTGAG
SLC1A5R	AGGGTTCTCCAGCCTCTGGG
nSLC1A5F	GCACCACTGCACCTGCCTAA
nSLC1A5R	GGGCGAATCACGAGGTCAGG
GPTF	TCGGCTGACACCAGGAAGGA
GPTR	GAAGCTACAGAGCTGGGCCG
nGPTF	TTCATGGTGGGCGGCTTTGT
nGPTR	AGCCCTGTGAGGACACCCTT
GOT2F	GCGGACACACACACAGGGAA
GOT2R	GAATGAAGCGCAGCAAGGGC
nGOT2F	TGTGTCGAGGGAGGGAGGTG
nGOT2R	TGCAAGCAGGGGAAATGCCA
