# Supplementary material for: MYCN drives glutaminolysis in neuroblastoma and confers sensitivity to an ROS augmenting agent
Source: Cell Death Dis. 2018 Feb 14;9(2):220. doi: 10.1038/s41419-018-0295-5 (PMC5833827; doi:10.1038/s41419-018-0295-5)
Supplement: Supplementary file 8 — Table S3 [file 41419_2018_295_MOESM8_ESM.xlsx]

## Sheet: Sheet1
Primer sequences used for ChIP-PCR
Gene Name	PCR Primer
SLC1A5F	TGTGGCAGGCCAAGTGTGAG
SLC1A5R	AGGGTTCTCCAGCCTCTGGG
nSLC1A5F	GCACCACTGCACCTGCCTAA
nSLC1A5R	GGGCGAATCACGAGGTCAGG
GPTF	TCGGCTGACACCAGGAAGGA
GPTR	GAAGCTACAGAGCTGGGCCG
nGPTF	TTCATGGTGGGCGGCTTTGT
nGPTR	AGCCCTGTGAGGACACCCTT
GOT2F	GCGGACACACACACAGGGAA
GOT2R	GAATGAAGCGCAGCAAGGGC
nGOT2F	TGTGTCGAGGGAGGGAGGTG
nGOT2R	TGCAAGCAGGGGAAATGCCA
